# Supplementary material for: Peptide Fractions Extracted from the Hemolymph of Hermetia illucens Inhibit Growth and Motility and Enhance the Effects of Traditional Chemotherapeutics in Human Colorectal Cancer Cells
Source: Int J Mol Sci. 2025 Feb 22;26(5):1891. doi: 10.3390/ijms26051891 (PMC11899838; doi:10.3390/ijms26051891)
Supplement: Supplementary file 1 [file ijms-26-01891-s001.zip]

Archive with 1 entries (1 files):
- ijms-3454429-supplementary.pdf
